# Supplementary material for: Machine Learning-Based Gene Expression Analysis to Identify Prognostic Biomarkers in Upper Tract Urothelial Carcinoma
Source: Cancers (Basel). 2025 Aug 11;17(16):2619. doi: 10.3390/cancers17162619 (PMC12385142; doi:10.3390/cancers17162619)
Supplement: Supplementary file 1 [file cancers-17-02619-s001.zip]

Archive with 1 entries (1 files):
- cancers-3764341-supplementary.pdf
